# Supplementary material for: Phytochemical Characterizations of Maranthes polyandra (Benth.) Prance
Source: Molecules. 2022 Feb 15;27(4):1316. doi: 10.3390/molecules27041316 (PMC8879441; doi:10.3390/molecules27041316)
Supplement: Supplementary file 1 [file molecules-27-01316-s001.zip]

Archive with 1 entries (1 files):
- molecules-1559745-supplementary.pdf
